# Supplementary material for: Does Shiftwork Impact Cognitive Performance? Findings from the Canadian Longitudinal Study on Aging (CLSA)
Source: Int J Environ Res Public Health. 2022 Aug 16;19(16):10124. doi: 10.3390/ijerph191610124 (PMC9408351; doi:10.3390/ijerph191610124)
Supplement: Supplementary file 1 [file ijerph-19-10124-s001.zip]

Archive with 1 entries (1 files):
- ijerph-1840534-supplementary.pdf
